# Supplementary material for: Regulation of NO-Generating System Activity in Cucumber Root Response to Cold
Source: Int J Mol Sci. 2025 Feb 13;26(4):1599. doi: 10.3390/ijms26041599 (PMC11855582; doi:10.3390/ijms26041599)
Supplement: Supplementary file 1 [file ijms-26-01599-s001.zip]

Archive with 1 entries (1 files):
- ijms-3465468-supplementary.pdf
